# Supplementary material for: Genetic Characterization of Non-Lymphogranuloma venereum Chlamydia trachomatis Indicates Distinct Infection Transmission Networks in Spain
Source: Int J Mol Sci. 2023 Apr 8;24(8):6941. doi: 10.3390/ijms24086941 (PMC10138622; doi:10.3390/ijms24086941)
Supplement: Supplementary file 1 [file ijms-24-06941-s001.zip]

Archive with 1 entries (1 files):
- ijms-2258635-supplementary.pdf
